# Supplementary material for: Exchangeable HaloTag Ligands for Super-Resolution Fluorescence Microscopy
Source: J Am Chem Soc. 2023 Jan 30;145(5):3075–83. doi: 10.1021/jacs.2c11969 (PMC9912333; doi:10.1021/jacs.2c11969)
Supplement: Supplementary file 2 — ja2c11969_si_002.zip [file ja2c11969_si_002.zip]

Archive with 6 entries (6 files):
- VidS1.avi
- VidS2.avi
- VidS3.avi
- VidS4.avi
- VIdS5.avi
- VidS6.avi
